# Supplementary material for: Deficiency of ASGR1 in pigs recapitulates reduced risk factor for cardiovascular disease in humans
Source: PLoS Genet. 2021 Nov 11;17(11):e1009891. doi: 10.1371/journal.pgen.1009891 (PMC8584755; doi:10.1371/journal.pgen.1009891)
Supplement: S1 Data — (XLSX) [file pgen.1009891.s021.xlsx]

## Sheet: Fig 2
Fig 2A
Weeks	WT										mean	SEM	ASGR1-/-						mean	SEM	P value
Non-HDL-C	1.61	1.38	1.08	0.51	0.56	1.01	1.39	0.9	0.57	1.18	1.019	0.121678	0.66	0.83	1.01	0.73	1.25	1.03	0.918333	0.0896072	0.570149
LDL-C	1.48	1.23	0.89	0.46	0.49	0.64	1.23	0.7	0.51	0.72	0.835	0.113815	0.42	0.74	0.92	0.63	1.12	0.92	0.791667	0.101272	0.799665
HDL-C	0.64	1.09	0.89	0.45	0.29	0.58	1.02	0.33	0.25	0.53	0.607	0.0955109	0.32	0.55	0.78	0.58	1.06	0.63	0.653333	0.101511	0.756816
TC	2.25	2.47	1.97	0.96	0.85	1.59	2.41	1.23	0.82	1.71	1.626	0.202628	0.98	1.38	1.79	1.31	2.31	1.66	1.57167	0.187606	0.85926
VLDL-C	0.056	0.062	0.051	0.025	0.026	0.04	0.061	0.031	0.022	0.043	0.0417	0.00483977	0.024	0.035	0.045	0.033	0.058	0.042	0.0395	0.0047662	0.767235
TG	0.38	0.42	0.35	0.48	0.42	0.32	0.37	0.55	0.26	0.51	0.406	0.0281346	0.59	0.26	0.21	0.36	0.45	0.44	0.385	0.0566127	0.715531
ApoA1	0.15	0.07	0.14	0.15	0.16	0.17	0.34	0.1	0.32	0.19	0.179	0.0274246	0.12	0.06	0.18	0.32	0.16	0.24	0.18	0.037238	0.982823
ApoB	0.12	0.06	0.07	0.08	0.07	0.02	0.06	0.07	0.08	0.13	0.076	0.00979796	0.1	0.06	0.06	0.02	0.08	0.07	0.065	0.0108781	0.482247
Fig 2B
Weeks	WT										mean	SEM	ASGR1-/-						mean	SEM	P value
Non-HDL-C	1.3	2.01	1.15	2.07	1.92	1.76	1.69	1.34	2.14	2.1	1.748	0.115843	0.95	1.16	0.99	0.94	1.32	0.67	1.005	0.0899907	0.000529026
LDL-C	0.86	0.76	1.05	1.61	1.33	0.87	1.02	0.63	1.2	1.85	1.118	0.121936	0.39	0.61	0.67	0.58	0.95	0.36	0.593333	0.0874325	0.00888622
HDL-C	0.53	0.49	0.41	0.73	0.76	0.53	0.62	0.56	0.69	0.96	0.628	0.0508112	0.63	0.52	0.78	0.61	0.79	0.45	0.63	0.0556776	0.98009
TC	1.83	2.5	1.56	2.8	2.68	2.29	2.31	1.9	2.83	3.06	2.376	0.155057	1.58	1.68	1.77	1.55	2.11	1.12	1.635	0.131827	0.00551416
VLDL-C	0.044	0.06	0.067	0.065	0.064	0.055	0.053	0.046	0.068	0.072	0.0594	0.0030192	0.038	0.041	0.037	0.038	0.052	0.029	0.0391667	0.00304868	0.000579943
TG	0.33	0.49	0.46	0.3	0.35	0.57	0.45	0.49	0.31	0.32	0.407	0.0302967	0.14	0.25	0.38	0.28	0.41	0.19	0.275	0.0429535	0.0220224
ApoA1	0.19	0.2	0.18	0.28	0.22	0.21	0.23	0.17	0.23	0.24	0.215	0.010247	0.21	0.21	0.19	0.26	0.31	0.15	0.221667	0.0228643	0.765082
ApoB	0.08	0.07	0.08	0.08	0.09	0.09	0.09	0.08	0.06	0.07	0.079	0.00314466	0.07	0.06	0.07	0.06	0.08	0.05	0.065	0.00428174	0.0181869
Fig 2C
Weeks	WT										mean	SEM	ASGR1-/-						mean	SEM	P value
Non-HDL-C	2.12	1.54	1.44	2.32	2.17	1.64	2.12	2.04	1.28	1.9	1.857	0.112567	0.91	0.8	0.7	1.1	0.72	0.62	0.808333	0.0708245	1.03103e-05
LDL-C	1.45	1.44	1.18	1.89	2.05	1.31	1.86	1.85	1.21	1.81	1.605	0.101174	0.9	0.75	0.62	1.98	0.64	0.57	0.91	0.219332	0.00553165
HDL-C	0.85	0.52	0.73	0.85	1.21	0.75	1.04	1.32	0.75	0.74	0.876	0.0771175	0.79	0.83	0.35	1.11	0.53	0.54	0.691667	0.111008	0.182102
TC	2.97	2.06	2.17	3.17	3.38	2.39	3.16	3.36	2.03	2.64	2.733	0.170997	1.7	1.63	1.05	2.21	1.25	1.16	1.5	0.177163	0.0003247
VLDL-C	0.07	0.048	0.051	0.072	0.071	0.056	0.074	0.071	0.048	0.062	0.0623	0.00336336	0.042	0.038	0.025	0.052	0.029	0.027	0.0355	0.00426419	0.000229624
TG	1.3	0.9	1.31	0.79	1.17	1.04	0.86	0.65	0.94	0.75	0.971	0.0723026	0.56	0.33	0.49	0.92	0.62	0.42	0.556667	0.0837722	0.00268868
ApoA1	0.21	0.23	0.17	0.23	0.24	0.26	0.19	0.25	0.18	0.19	0.215	0.00991632	0.17	0.23	0.24	0.26	0.35	0.17	0.236667	0.0272845	0.389014
ApoB	0.12	0.11	0.1	0.14	0.12	0.11	0.13	0.13	0.13	0.09	0.118	0.00489898	0.1	0.08	0.06	0.09	0.11	0.07	0.085	0.00763763	0.00186096
Fig 2D
Weeks	WT										mean	SEM	ASGR1-/-						mean	SEM	P value
Non-HDL-C	2.17	1.22	1.92	1.56	1.49	1.69	1.55	1.86	2.33	1.95	1.774	0.106262	0.97	0.71	0.89	1.3	0.71	0.6	0.863333	0.10314	5.38983e-05
LDL-C	2.1	0.89	1.79	1.45	1.38	1.54	1.46	1.67	1.78	1.57	1.563	0.100488	0.83	0.65	0.81	1.12	0.65	0.57	0.771667	0.0809286	8.49778e-05
HDL-C	0.74	0.45	0.68	0.95	0.88	1.32	0.72	0.78	0.82	0.62	0.796	0.0729718	0.78	0.35	0.83	1.35	0.54	0.56	0.735	0.142144	0.677834
TC	2.91	1.67	2.6	2.51	2.37	3.01	2.27	2.64	3.15	2.57	2.57	0.133125	1.75	1.06	1.72	2.65	1.25	1.16	1.59833	0.241322	0.00176361
VLDL-C	0.068	0.039	0.06	0.057	0.055	0.071	0.052	0.061	0.072	0.06	0.0595	0.00310287	0.041	0.025	0.04	0.057	0.039	0.027	0.0381667	0.00470756	0.00145159
TG	1.22	1.12	1.01	0.95	0.63	1.31	0.79	1.17	1.04	0.86	1.01	0.065963	0.49	0.52	0.63	1.15	0.62	0.42	0.638333	0.107375	0.00729372
ApoA1	0.22	0.22	0.22	0.22	0.24	0.22	0.21	0.23	0.22	0.22	0.222	0.00249444	0.2	0.23	0.24	0.26	0.35	0.17	0.241667	0.0252212	0.326535
ApoB	0.11	0.11	0.09	0.11	0.1	0.1	0.1	0.07	0.07	0.1	0.096	0.00476095	0.06	0.06	0.07	0.09	0.08	0.07	0.0716667	0.00477261	0.00450087
Fig 2E
Weeks	WT										mean	SEM	ASGR1+/-								mean	SEM	P value
Non-HDL-C	1.02	0.44	1.41	1.13	0.61	0.5	0.52	1.4	0.78	0.43	0.824	0.122703	0.52	1.56	0.5	0.56	0.66	1.46	0.43	0.54	0.77875	0.161449	0.822961
LDL-C	0.87	0.38	1.32	0.84	0.49	0.4	0.47	1.28	0.35	0.38	0.678	0.119199	0.39	1.45	0.48	0.52	0.55	1.15	0.35	0.32	0.65125	0.147133	0.888136
HDL-C	0.63	0.32	1.23	0.44	0.38	0.39	0.35	0.78	0.38	0.32	0.522	0.0916006	0.33	0.79	0.25	0.3	0.32	1.12	0.42	0.35	0.485	0.108513	0.796409
TC	1.65	0.76	2.64	1.57	0.99	0.89	0.87	2.18	1.16	0.75	1.346	0.205671	0.85	2.35	0.75	0.86	0.98	2.58	0.85	0.89	1.26375	0.263967	0.805915
VLDL-C	0.041	0.019	0.066	0.039	0.025	0.022	0.023	0.055	0.029	0.019	0.0338	0.00512033	0.021	0.059	0.019	0.022	0.025	0.059	0.021	0.022	0.031	0.00613829	0.728566
TG	0.5	0.29	0.41	0.38	0.42	0.35	0.36	0.42	0.32	0.37	0.382	0.0187261	0.39	0.26	0.25	0.42	0.2	0.52	0.32	0.29	0.33125	0.0372462	0.213767
ApoA1	0.35	0.11	0.12	0.15	0.12	0.14	0.15	0.06	0.17	0.18	0.155	0.0241868	0.16	0.16	0.18	0.17	0.1	0.17	0.32	0.08	0.1675	0.0252664	0.727571
ApoB	0.13	0.06	0.04	0.02	0.06	0.07	0.04	0.07	0.05	0.06	0.06	0.00918937	0.07	0.06	0.06	0.04	0.12	0.02	0.04	0.06	0.05875	0.0104262	0.929327
Fig 2F
Weeks	WT										mean	SEM	ASGR1+/-								mean	SEM	P value
Non-HDL-C	1.1	1.55	1.19	1.11	0.67	0.63	1.16	0.82	0.96	0.81	1	0.0883302	0.91	0.93	1.01	0.83	1.28	0.62	0.73	0.68	0.87375	0.0747122	0.306278
LDL-C	0.88	1.17	0.97	0.79	0.57	0.48	0.37	0.68	0.65	0.51	0.707	0.0779608	0.68	0.66	0.9	0.61	1.11	0.48	0.56	0.46	0.6825	0.0780739	0.829266
HDL-C	0.93	0.85	0.52	0.34	0.55	0.39	0.85	0.38	0.28	0.49	0.558	0.0745177	0.63	0.35	0.78	0.28	0.86	0.46	0.46	0.33	0.51875	0.0761914	0.720304
TC	2.03	2.4	1.71	1.45	1.22	1.02	2.01	1.2	1.24	1.3	1.558	0.144159	1.54	1.28	1.79	1.11	2.14	1.08	1.19	1.01	1.3925	0.141165	0.431161
VLDL-C	0.049	0.048	0.041	0.035	0.029	0.028	0.048	0.029	0.03	0.031	0.0368	0.00278807	0.037	0.031	0.043	0.027	0.051	0.026	0.029	0.024	0.0335	0.00333809	0.455466
TG	0.7	0.61	0.66	0.63	0.33	0.26	0.39	0.33	0.23	0.28	0.442	0.0586667	0.59	0.36	0.23	0.36	0.68	0.39	0.21	0.29	0.38875	0.0588411	0.535843
ApoA1	0.15	0.26	0.18	0.15	0.12	0.15	0.22	0.19	0.15	0.12	0.169	0.0140198	0.18	0.12	0.18	0.2	0.28	0.12	0.1	0.19	0.17125	0.0204797	0.926666
ApoB	0.07	0.08	0.07	0.02	0.07	0.07	0.02	0.06	0.07	0.06	0.059	0.00674125	0.07	0.07	0.06	0.04	0.13	0.02	0.08	0.03	0.0625	0.0122109	0.794679
Fig 2G
Weeks	WT										mean	SEM	ASGR1+/-								mean	SEM	P value
Non-HDL-C	1.7	1.42	1.45	1.77	2.04	1.66	1.69	1.74	1.7	1.92	1.709	0.0589058	1.17	1.06	0.98	1.4	2	1.53	1.1	1.2	1.305	0.117989	0.0049131
LDL-C	1.17	1.15	1.1	1.38	1.86	1.23	1.17	1.26	1.53	1.82	1.367	0.0882679	0.92	0.74	0.68	0.99	1.28	0.75	0.81	0.8	0.87125	0.0682547	0.00059597
HDL-C	0.53	0.59	0.61	0.63	1.24	0.63	0.62	0.56	0.85	1.06	0.732	0.0758917	0.92	0.56	0.49	0.85	0.95	0.42	0.62	0.65	0.6825	0.0709565	0.647076
TC	2.23	2.01	2.06	2.4	3.28	2.29	2.31	2.3	2.55	2.98	2.441	0.126636	2.09	1.62	1.47	2.25	2.95	1.95	1.72	1.85	1.9875	0.163693	0.0405071
VLDL-C	0.053	0.047	0.049	0.056	0.074	0.056	0.052	0.054	0.06	0.071	0.0572	0.00280793	0.039	0.038	0.035	0.052	0.065	0.049	0.036	0.043	0.044625	0.00362007	0.0130798
TG	0.33	0.49	0.36	0.33	0.39	0.46	0.3	0.35	0.37	0.65	0.403	0.0331679	0.24	0.35	0.38	0.28	0.36	0.29	0.23	0.34	0.30875	0.020039	0.0366452
ApoA1	0.19	0.45	0.18	0.27	0.18	0.18	0.12	0.21	0.23	0.17	0.218	0.0286279	0.16	0.21	0.19	0.23	0.45	0.15	0.24	0.12	0.21875	0.0360772	0.987027
ApoB	0.08	0.07	0.08	0.08	0.07	0.08	0.08	0.09	0.06	0.07	0.076	0.00266667	0.058	0.06	0.07	0.06	0.056	0.085	0.07	0.06	0.064875	0.00341968	0.0190645
Fig 2H
Weeks	WT										mean	SEM	ASGR1+/-								mean	SEM	P value
Non-HDL-C	2.26	2.45	1.33	1.42	1.94	1.53	2.01	2.2	2.01	1.9	1.905	0.117372	1.27	1.63	1.58	1.06	1.46	1.33	1.23	1.06	1.3275	0.0766194	0.00130544
LDL-C	1.88	1.64	1.18	1.15	1.75	1.35	1.78	1.86	1.85	1.55	1.599	0.08875	1.13	1.24	1.31	0.9	1.26	0.85	0.96	0.81	1.0575	0.0709565	0.000303546
HDL-C	0.71	0.52	0.73	0.75	1.23	0.85	0.82	0.86	0.78	0.74	0.799	0.0566951	0.74	0.83	0.75	0.57	1.55	1.05	0.65	0.55	0.83625	0.11645	0.762995
TC	2.97	2.97	2.06	2.17	3.17	2.38	2.83	3.06	2.79	2.64	2.704	0.120998	2.01	2.46	2.33	1.63	3.01	2.38	1.88	1.61	2.16375	0.167651	0.0164605
VLDL-C	0.071	0.069	0.048	0.051	0.074	0.056	0.067	0.072	0.066	0.062	0.0636	0.00287209	0.047	0.058	0.055	0.038	0.071	0.056	0.044	0.038	0.050875	0.00399302	0.0173423
TG	1.3	0.9	1.31	0.89	1.17	1.3	0.9	1.31	0.79	0.75	1.062	0.0746369	0.76	0.75	0.89	0.69	0.95	0.69	0.63	0.89	0.78125	0.040771	0.00731571
ApoA1	0.21	0.23	0.17	0.23	0.23	0.17	0.23	0.24	0.26	0.19	0.216	0.00956847	0.24	0.22	0.23	0.25	0.45	0.15	0.24	0.12	0.2375	0.0346281	0.518447
ApoB	0.12	0.11	0.1	0.13	0.13	0.13	0.09	0.13	0.13	0.09	0.116	0.00541603	0.1	0.1	0.08	0.09	0.12	0.12	0.04	0.06	0.08875	0.00989904	0.0214499

## Sheet: Fig 3
Fig 3B Plasma non-HDL-C
Weeks	WT			mean	SEM	ASGR1+/-			mean	SEM	P value
0	1.46	2.21	1.47	1.71333	0.24835	1.43	2.14	1.49	1.68667	0.227327	0.940674
2	5.15	6.98	6.02	6.05	0.528488	1.7	3.8	2.63	2.71	0.607536	0.014285
4	10.46	12.93	9.59	10.9933	1.00037	3.78	4.9	3.66	4.11333	0.394856	0.003066
6	14.14	16.15	12.13	14.14	1.16047	4.1	6.03	3.87	4.66667	0.684893	0.00215697
Fig 3C Plasma LDL-C
Weeks	WT			mean	SEM	ASGR1+/-			mean	SEM	P value
0	1.02	2.01	0.98	1.33667	0.336865	1.01	1.98	0.89	1.29333	0.345076	0.932719
2	4.74	5.79	4.23	4.92	0.459239	1.52	3.41	1.69	2.20667	0.603665	0.0232243
4	8.78	9.67	7.89	8.78	0.513842	3.14	4.55	2.75	3.48	0.546717	0.00211864
6	11.7	12.56	8.42	10.8933	1.26134	3.73	5.46	3.12	4.10333	0.700817	0.00926972
Fig 3D Plasma TC
Weeks	WT			mean	SEM	ASGR1+/-			mean	SEM	P value
0	2.12	3.44	1.99	2.51667	0.463189	2.05	3.35	1.96	2.45333	0.449085	0.926521
2	7.29	9.87	7.91	8.35667	0.777546	3.51	6.35	4.02	4.62667	0.874154	0.0332721
4	12.91	16.16	11.66	13.5767	1.34112	5.97	7.84	5.42	6.41	0.732416	0.00937799
6	17.43	19.82	15.04	17.43	1.37987	6.68	9.66	6.1	7.48	1.10278	0.00488722
Fig 3E Plasma TG
Weeks	WT			mean	SEM	ASGR1+/-			mean	SEM	P value
0	0.42	0.35	0.46	0.41	0.0321455	0.4	0.37	0.43	0.4	0.0173205	0.797751
2	0.48	0.42	0.53	0.476667	0.031798	0.42	0.39	0.49	0.433333	0.0296273	0.375167
4	0.61	0.65	0.57	0.61	0.023094	0.45	0.47	0.53	0.483333	0.024037	0.0191037
6	0.77	0.85	0.93	0.85	0.046188	0.47	0.51	0.56	0.513333	0.0260342	0.00315142
Fig 3F Plasma VLDL-C
Weeks	WT			mean	SEM	ASGR1+/-			mean	SEM	P value
0	0.053	0.086	0.052	0.0636667	0.0111704	0.051	0.082	0.053	0.062	0.0100167	0.916901
2	0.168	0.226	0.182	0.192	0.0174738	0.085	0.151	0.096	0.110667	0.0204151	0.0389071
4	0.271	0.339	0.246	0.285333	0.0277869	0.137	0.181	0.125	0.147667	0.0170229	0.0134276
6	0.295	0.338	0.258	0.297	0.0231157	0.137	0.198	0.123	0.152667	0.0230241	0.0114761
Fig 3H Gross lesion area
Area	WT			mean	SEM	ASGR1+/-			mean	SEM	P value
(mm2)	1789.46	1093.7	835.256	1239.47	284.934	326.862	67.7674	565.6	320.077	143.752	0.0449755
Fig 3I Lesion area ratio
Lesion area ratio	WT			mean	SEM	ASGR1+/-			mean	SEM	P value
(%)	5.31252	7.93206	3.36423	5.53627	1.32336	0.7895	0.184721	1.51802	0.830748	0.385443	0.0269309

## Sheet: Fig 4
Fig 4C Relative mRNA expression
	WT					mean	SEM	ASGR1-/-					mean	SEM	ASGR1+/-					mean	SEM
HMGCR	0.523864	1.13295	1.32098	0.982602	1.0396	1	0.132152	0.170194	0.341723	0.383712	0.3512	0.2895	0.307266	0.0374605	0.59393	0.568121	0.489724	0.4215	0.6025	0.535155	0.0346829
LDLR	0.631304	1.45152	0.572442	1.11483	1.36742	1.0275	0.182621	0.192505	0.282624	0.119971	0.256546	0.176847	0.205699	0.0290334	0.230861	0.425353	0.342104	0.352688	0.391532	0.348508	0.0329055
Fig 4E Protein levels / β-actin
	WT			mean	SEM	ASGR1-/-			mean	SEM	ASGR1+/-			mean	SEM
HMGCR	1.15743	0.930829	0.921839	1.00336	0.0770744	0.468247	0.556736	0.650805	0.558596	0.0527082	0.685199	0.80108	0.78252	0.756266	0.0359353
LDLR	1.14747	0.96174	0.903503	1.00424	0.0735629	1.4491	1.53696	2.10729	1.69778	0.206318	1.25324	1.27798	1.48833	1.33985	0.0745828
Fig 4F
	WT					mean	SEM	ASGR1-/-					mean	SEM	P value
dpm / mg of protein	2.346	3.096	2.574	3.523	2.793	2.8664	0.205614	1.736	1.398	1.025	1.244	1.921	1.4648	0.162528	0.000687718
Fig 4G
dpm / mg of protein	Control siRNA						mean	SEM	ASGR1 siRNA						mean	SEM	P value
The first time independent experiments	1.918	1.39	1.212	1.291	0.848	0.957			0.26	0.351	0.596	1.382	0.836	0.435
The second time independent experiments	2.228	1.7	1.522	1.601	1.158	1.267			0.57	0.661	0.906	1.692	1.146	0.745
The third time independent experiments	2.166	1.638	1.46	1.539	1.096	1.205			0.508	0.599	0.844	1.63	1.084	0.683
Mean from the independent experiments	2.104	1.576	1.398	1.477	1.034	1.143	1.45533	0.15429	0.446	0.537	0.782	1.568	1.022	0.621	0.829333	0.169391	0.0469003
Fig 4H
Plasma lathosterol	WT					mean	SEM	ASGR1-/-					mean	SEM	ASGR1+/-					mean	SEM
(μmol L-1)	6.46	6.76	5.9	7.22	5.32	6.332	0.331578	4.23	4.52	3.25	4.52	3.29	3.962	0.287496	3.74	4.98	4.5	5.12	6.02	4.872	0.374892
Fig 4I
TC in Liver	WT					mean	SEM	ASGR1-/-					mean	SEM	ASGR1+/-					mean	SEM
(mg g-1)	3.23	3.48	2.95	2.86	2.76	3.056	0.13178	1.58	1.26	2.21	1.86	1.23	1.628	0.185564	1.87	1.49	2.25	2.56	3.01	2.236	0.264076
Fig 4J
TG in Liver	WT					mean	SEM	ASGR1-/-					mean	SEM	ASGR1+/-					mean	SEM
(mg g-1)	4.08464	4.33269	4.02829	4.24205	4.47724	4.23298	0.0817284	4.42452	4.21647	4.64077	4.14037	4.58075	4.40058	0.0980635	4.47418	4.22857	4.34249	4.2396	4.40313	4.33759	0.0471504
Fig 4K
	WT								mean	SEM	ASGR1+/-								mean	SEM	P value
0	0	0	0	0	0	0	0	0			0	0	0	0	0	0	0	0
1	0.51	-0.11	-0.07	0.33	0.46	-0.24	0.35	0.2	0.171667	0.110858	-0.28	0.05	-0.1	-0.05	-0.3	-0.04	0.01	0.06	-0.07	0.0511208	0.0694204
2	0.8	0.19	0.32	-0.12	0.47	0.75	0.83	0.92	0.528333	0.159236	-0.33	0.56	-0.1	-0.15	-0.01	-0.02	0.32	0.07	0.0183333	0.0678929	0.00941786
3	1.07	0.35	0.73	0.84	0.84	1.47	1.35	1.59	1.13667	0.153138	0.05	1.13	0.23	-0.03	0.38	0.24	0.46	-0.03	0.208333	0.0832433	0.000886309
4	2.04	1.38	1.71	1.76	2.22	2.78	2.2	3.59	2.37667	0.289559	1.19	0.76	0.32	0.83	1.4	1.63	1.62	1.03	1.13833	0.209657	0.00815238
Fig 4L
	WT								mean	SEM	ASGR1+/-								mean	SEM	P value
0	0	0	0	0	0	0	0	0			0	0	0	0	0	0	0	0
1	8.8545	16.5563	18.9598	31.8762	3.5418	14.1178	15.9381	1.7709	14.3674	4.4946	10.6254	10.3653	0	-3.5418	9.4799	7.0836	-2.3963	7.0836	2.9515	2.28212	0.0278752
2	67.969	58.2084	24.7926	10.6254	27.4489	76.7247	28.3344	96.514	44.0734	13.9412	4.6254	23.6471	21.2508	14.8979	13.25	8.8545	23.387	9.73995	15.23	2.43314	0.0210633
3	143.855	141.556	143.96	166.876	238.542	149.118	250.938	136.771	181.034	20.6127	81.4614	86.7741	166.465	80.576	28.3344	67.2942	167.35	57.5543	94.5956	23.9185	0.0175743
4	531.703	421.078	422.961	387.375	270.496	536.41	561.809	365.462	424.085	44.7064	383.567	129.332	439.239	233.815	211.678	365.747	383.456	177.146	301.847	43.9427	0.032028
Fig 4M
h	WT						mean	SEM	ASGR1+/-						mean	SEM
0.083	102.007	113.068	93.4043	100.778	99.7951	90.9463	100	3.16719	97.9965	111.063	96.6899	97.9965	99.5645	96.6899	100	2.25473
1	95.3707	105.94	87.5051	92.544	97.8287	84.0639	93.8754	3.17302	87.0135	97.8287	83.5723	85.0471	86.6448	83.8181	87.3207	2.17913
4	91.9295	102.99	83.0807	86.6448	92.544	78.9021	89.3486	3.45785	77.1814	88.2425	74.7234	73.8631	76.6899	74.2318	77.4887	2.21942
12	84.3097	96.4768	75.4608	79.6395	84.1868	71.6509	81.9541	3.53609	63.1708	74.4776	62.1876	62.0647	63.2937	61.696	64.4817	2.01588
24	71.0364	81.8517	63.6624	66.7349	71.6509	62.1876	69.5207	2.914	47.6854	55.0594	47.3167	46.0876	41.2945	43.9983	46.907	1.89619
48	37.3617	44.8586	39.0823	36.993	37.2388	38.7136	39.0414	1.21403	22.3679	29.9877	23.2282	21.9992	16.9603	17.8206	22.0606	1.89993
Fig 4O
Dil-LDL Uptake (% of control)	Control siRNA			mean	SEM	ASGR1 siRNA			mean	SEM	P value
The first time independent experiments	0.587495	0.871573	0.982931			3.40293	4.89104	4.65512
The second time independent experiments	0.897495	1.18157	1.29293			5.31293	6.80104	6.56512
The third time independent experiments	0.835495	1.11957	1.23093			5.05093	6.53904	6.30312
Mean from the independent experiments	0.773495	1.05757	1.16893	1	0.117726	4.58893	6.07704	5.84112	5.50237	0.461766	0.000699867

## Sheet: Fig 5
Fig 5A
Weeks	WT										mean	SEM	ASGR1-/-						mean	SEM	P value
6	225.8	373.8	100.8	105.8	24.8	64.8	83.8	68.8	97.8	63.8	121	32.6363	316	428	170	152	274	560	316.667	63.7844	0.0088748
10	74	160	170	284.5	377	172	85.3	84	128	113	164.78	30.6576	520	518	960	225	355.6	754.8	555.567	108.811	0.000777854
24	209.5	156	146	156	532	187.3	82.5	102.3	143.5	128	184.31	40.3498	1026.5	971	1702	1215	742.3	1528.4	1197.53	147.43	1.00402e-06
Weeks	WT										mean	SEM	ASGR1+/-								mean	SEM	P value
6	116	153	140	119	133	109	106	63.5	107	68.8	111.53	8.97978	135.3	208	215	218.6	172.3	250.4	167	148.6	189.4	13.9902	0.00017197
10	168	244	154	165	251	182.6	197.6	64.6	138.6	95.3	166.07	18.4882	250.7	268	361.2	350.4	273.2	316.2	292.7	309.3	302.713	13.8884	3.60564e-05
Fig 5B
Weeks	WT										mean	SEM	ASGR1-/-						mean	SEM	P value
6	18.5	49.6	30.7	25.5	23.6	30.5	72.3	36.5	55.5	15.4	35.81	5.71134	63.5	61.9	47.8	60.9	46.8	85.3	61.0333	5.6963	0.011123
10	37.5	32.2	30.8	15.6	17.3	21.2	44.2	37.2	83.4	31.5	35.09	6.10649	108.1	94.1	79.3	41.5	70.2	122.6	85.9667	11.7875	0.000808544
24	85.9	52.5	48.2	40.2	32.5	31.8	33.4	36.5	52.4	49.4	46.28	5.11792	115	85.8	75.6	94.2	73.2	128.3	95.35	9.0278	0.000152851
Weeks	WT										mean	SEM	ASGR1+/-								mean	SEM	P value
6	68.2	32.3	34.7	21.5	16.8	21.3	19.8	23.6	28.2	30.2	29.66	4.66181	42.6	72.3	35.7	34.2	34.2	51.2	42.2	39.8	44.025	4.50503	0.0446829
10	83.3	33.3	39.6	23.3	23.3	24.6	27.3	30.5	30.6	53.3	36.91	5.9031	85.3	146	85.7	95.5	44.5	108.2	71.2	107.5	92.9875	10.5192	0.00016184
Fig 5C
Weeks	WT										mean	SEM	ASGR1-/-						mean	SEM	P value
6	20.5	27.5	31.5	51.5	58.5	37.5	48.5	49.5	41.5	16.5	38.3	4.44422	88	76	87	91	60.1	85.6	81.2833	4.71695	1.9605e-05
10	34	44	50	34	34	36	46	25.3	35	58.6	39.69	3.09496	81.7	80.2	72.8	64.2	70.4	85.6	75.8167	3.2809	2.46009e-06
24	35.6	35.6	58	32.4	42	38.5	38.6	31.2	37.5	55.4	40.48	2.88143	78.2	89.3	68.9	86.5	62.5	84.8	78.3667	4.35306	2.59706e-06
Weeks	WT										mean	SEM	ASGR1+/-								mean	SEM	P value
6	65.3	37.3	36.3	35.3	24.3	16.3	56.3	40.3	55.3	26.3	39.3	4.91483	54.3	75.2	52.6	63.5	48.9	64.5	46.7	71.8	59.6875	3.7544	0.00608935
10	68.8	41.8	37.8	31.8	31.8	19.5	48	41.6	45.3	34.3	40.07	4.10872	55.8	78.2	50.3	59.2	46.1	66.7	53.2	86.3	61.975	4.97931	0.00346796
Fig 5D
Weeks	WT										mean	SEM	ASGR1-/-						mean	SEM	P value
6	34.6	42.5	77.6	53	54	52	33.6	53.2	70.6	50	52.11	4.40102	102	124	107	129	98	123.5	113.917	5.36721	4.62395e-07
10	94.5	66.5	77.3	52.5	22.3	65.3	54.5	33.5	47.5	48.5	56.24	6.59717	118	156	115	179.4	101.5	148.2	136.35	12.0926	1.73993e-05
24	118.3	110.6	85.5	99.5	78.5	92.5	93.5	122.8	153.5	132.5	108.72	7.37598	213.8	184.5	276.5	315.3	242.3	328.4	260.133	23.2069	2.62462e-06
Weeks	WT										mean	SEM	ASGR1+/-								mean	SEM	P value
6	48	85	82	51	65	37	54	41	35	46	54.4	5.57016	110	82	95	99.3	77.6	102.3	76.9	92.6	91.9625	4.28473	0.00010187
10	58.2	80.8	101.8	86.8	58.8	46.2	40.2	39.2	33.2	54.2	59.94	7.20321	95.5	128.6	96.5	96.9	83.4	117.5	80.3	92.4	98.8875	5.79074	0.000911918
Fig 5E
Weeks	WT										mean	SEM	ASGR1-/-						mean	SEM	P value
6	84.3	283.7	182.2	80.3	384.5	181.9	182.8	181.6	182.3	178.3	192.19	27.9312	582.5	594	536	618	378.5	686.2	565.867	42.5302	2.21466e-06
10	100	352	163	131.8	510.7	166	168	186	143	154	207.45	39.8392	782.5	655	628.5	832.4	426.5	921.3	707.7	71.8548	1.10912e-05
24	130	382	193	168.5	576.6	173.5	176	194	151	162	230.66	44.3035	987.8	760.3	765.2	997.9	508.3	1226.2	874.283	101.792	1.04525e-05
Weeks	WT										mean	SEM	ASGR1+/-								mean	SEM	P value
6	143.2	153.2	411	142.3	134	157	159	135.2	178	188	180.09	26.25	486	903	423.5	465.8	445.6	657.6	408.2	638.7	553.55	60.0815	1.45747e-05
10	123.65	165.7	607.46	152.3	129.03	165.3	251	145.3	197.6	199	213.634	45.3733	526.7	1015.73	568.5	670.3	522.8	862.5	431.2	664.7	657.804	68.7846	4.12862e-05
Fig 5F
Weeks	WT										mean	SEM	ASGR1-/-						mean	SEM	P value
6	38.3	36	36.2	27.6	29.1	23.6	22.7	23.9	31	25.3	29.37	1.8272	32.8	28.1	23.2	25	20.6	34.2	27.3167	2.20218	0.49267
10	56.7	52.1	59.4	34.5	41.9	39.2	37.7	41.3	44.2	44.2	45.12	2.61677	37.1	40.3	41.2	40.7	33.2	47.5	40	1.9401	0.191098
24	51.2	46.6	53.9	38	43.4	40.7	39.2	38.3	41.2	41.2	43.37	1.73558	34.1	37.3	40.2	39.7	29.5	46	37.8	2.30536	0.072137
Weeks	WT										mean	SEM	ASGR1+/-								mean	SEM	P value
6	49.7	39	48.6	38.4	47.7	34.1	33.3	36.6	39.4	37.2	40.4	1.91125	40.1	35.9	35.6	38.3	25.4	47.2	31.4	37.1	36.375	2.24131	0.188331
10	51	46.4	53.7	37.8	45.2	36.8	35.3	44.4	27.3	47.3	42.52	2.54798	49.4	36.6	34.2	42.8	33.5	38.5	33.6	38.6	38.4	1.92882	0.235008

## Sheet: Fig 6
Fig 6B
Apoptosis index	WT					mean	SEM	ASGR1-/-					mean	SEM	ASGR1+/-					mean	SEM
%	0.45	0.76	2.9	1.22	1.32	1.33	0.422871	14.23	9.52	13.25	14.52	11.29	12.562	0.947657	2.24	3.58	3.7	5.24	5.35	4.022	0.579728
Fig 6C
	WT					mean	SEM	ASGR1-/-					mean	SEM	ASGR1+/-					mean	SEM
ATF4	1.14456	0.9593	0.901211	1.26678	0.728148	0.999999	0.0941774	1.44543	2.53306	1.90448	1.75137	1.86346	1.89956	0.177602	1.25057	1.87474	1.48456	1.72826	1.09644	1.48691	0.144394
CHOP	1.15671	0.930253	0.921269	1.24923	0.74254	1	0.0905596	2.46672	1.55577	3.64855	2.6091	3.24941	2.70591	0.358703	1.68416	1.20034	1.78142	2.4816	2.08185	1.84587	0.212939
Fig 6E Protein levels / β-actin
	WT			mean	SEM	ASGR1-/-			mean	SEM	ASGR1+/-			mean	SEM
HMGCR	1.1946	1.04865	0.756752	1	0.128715	2.4117	1.88587	1.56771	1.9551	0.246085	1.93782	1.54172	1.4455	1.64168	0.150655
LDLR	1.02079	0.742215	1.23699	1	0.143207	2.22401	2.71127	2.16796	2.36775	0.172523	1.55747	1.76714	1.3348	1.55314	0.124825
Fig 6G +ve cell / Total cell (%)
	NC			mean	SEM	ASGR1 siRNA			mean	SEM	ASGR1 siRNA + TUDCA			mean	SEM
The first time independent experiments	3.314	4.664	2.014			31.414	37.014	42.314			5.914	7.314
The second time independent experiments	5.224	6.574	3.924			38.324	43.924	49.224			8.424	9.824
The third time independent experiments	4.962	6.312	3.662			37.062	42.662	47.962			8.162	9.562
Mean from the independent experiments	4.5	5.85	3.2	4.51667	0.765034	35.6	41.2	46.5	41.1	3.14696	7.5	8.9	5.2	7.2	1.07858
Fig 6H +ve cell / Total cell (%)
	NC			mean	SEM	ASGR1 siRNA			mean	SEM	ASGR1 siRNA + TUDCA			mean	SEM
The first time independent experiments	7.4	8.6	6.314			41.014	39.014	46.114			9.614	7.314	10.614
The second time independent experiments	9.3	10.5	8.224			47.924	45.924	53.024			12.124	9.824	13.124
The third time independent experiments	9.062	10.3	7.962			46.662	44.662	51.762			11.862	9.562	12.862
Mean from the independent experiments	8.6	9.8	7.5	8.63333	0.664162	45.2	43.2	50.3	46.2333	2.11371	11.2	8.9	12.2	10.7667	0.976957
Fig 6J
	WT					mean	SEM	ASGR1-/-					mean	SEM	ASGR1+/-					mean	SEM
IL6	0.629831	1.50186	0.427438	1.93022	0.510657	0.956104	0.487648	3.72749	2.89555	4.65424	2.2549	4.8532	3.92078	0.834917	2.46667	2.52506	3.89987	2.2546	3.65652	3.27033	0.512701
TNFα	0.815689	1.51657	0.169613	1.8902	0.607926	0.889246	0.516224	1.60177	2.34908	1.10255	0.655454	1.05682	0.938277	0.142026	0.550769	1.22938	1.80521	0.756521	1.15565	1.23913	0.305595
MCP1	0.582745	0.922448	2.27888	0.58479	0.631133	1.16494	0.557135	4.40739	7.78815	2.42273	3.89515	5.83549	4.05112	0.988261	2.69075	1.68527	3.55713	1.25465	4.5515	3.12109	0.976372
NOS	0.509715	1.55471	0.563169	1.43361	0.938799	0.978526	0.252059	1.04821	6.59562	6.59562	3.48352	5.23236	5.10383	0.900684	0.394162	0.655738	3.06837	0.9855	1.25686	1.77024	0.653774
CXCL9	0.349838	0.631661	0.776935	1.09375	2.14781	1.3395	0.414375	2.7603	2.22705	1.11524	0.456468	0.598522	0.72341	0.200161	0.175148	1.75919	1.23123	0.55232	1.53654	1.1067	0.290863
Fig 6K
	WT					mean	SEM	ASGR1-/-					mean	SEM	ASGR1+/-					mean	SEM
TGFβ1	0.825672	0.916199	0.252803	1.1868	1.81852	1.08604	0.454784	1.3324	3.13469	1.57903	0.68598	1.13566	1.13356	0.257805	1.15407	0.863023	1.18762	1.2556	0.85111	1.09811	0.125049
MMP9	0.572318	0.411839	0.919702	2.15533	0.940807	1.33861	0.408405	1.13963	3.81249	2.66625	0.741652	1.56262	1.65684	0.557577	1.30675	2.28331	0.8086	1.26686	0.76565	0.947038	0.160393
αSMA	0.927372	0.972413	1.72501	0.803887	0.571315	1.03341	0.352261	8.1069	9.59589	12.1265	7.56457	8.2656	9.31888	1.41831	5.95756	1.68986	2.75682	2.54965	4.5665	3.29099	0.640552
CTGF	0.434931	1.16404	2.80129	0.311463	0.288272	1.13367	0.833834	7.63941	6.89582	5.23788	4.26566	7.22356	5.5757	0.870419	3.61441	5.77205	4.57893	2.96165	6.26546	4.60202	0.953796
TIMP1	0.621574	1.33973	0.342202	0.713812	1.98268	1.0129	0.496615	0.996559	1.6138	0.987441	0.751656	1.22654	0.988546	0.137088	0.472462	1.45315	1.46558	0.75465	1.2499	1.15671	0.21045

## Sheet:  S3 Fig
S3C Fig quantification of CD68 of plaque from aortic arch in ASGR1+/- and WT pigs.
Area	WT			mean	SEM	ASGR1+/-			mean	SEM	P value
(mm2)	1.36	0.78	1.3	1.14667	0.18415	0.23	0.18	0.41	0.273333	0.0698411	0.0113839

## Sheet:  S4 Fig
S4A Fig
Weeks	WT					mean	SEM	ASGR1-/-					mean	SEM	ASGR1+/-					mean	SEM
6	22.4	21	25.4	26.5	21.5	24.4667	1.51694	22.2	22.3	25.1	23.6	25.3	24.6667	0.536449	21.9	22.8	22.3	25.1	25.6	24.3333	1.02686
8	37.4	38	39.2	41.5	36.5	39.0667	1.44491	34.1	37.5	39.1	38.2	40.9	39.4	0.793725	37.6	37.7	35.2	41.3	41.4	39.3	2.0502
10	47.4	46	50.4	50.2	46.5	49.0333	1.26798	44.43	46.7	48.3	47.4	50.1	48.6	0.793725	47	47.1	45.7	50.4	49.8	48.6333	1.47686
12	53.6	52.4	55.2	55.2	51.1	53.8333	1.36667	48.9	50.6	54.2	51.1	53.9	53.0667	0.98714	50.5	52	49.7	55.3	52.6	52.5333	1.61692
S4B Fig
Food intake	WT					mean	SEM	ASGR1-/-					mean	SEM	ASGR1+/-					mean	SEM
g	301.187	277.308	343.922	266.3	342.3	317.507	25.6079	260.468	345.155	311.27	270.3	315.6	299.057	14.4325	302.685	276.58	328.783	259.3	325.3	304.461	22.6028
S4C Fig
Body fat content	WT					mean	SEM	ASGR1-/-					mean	SEM	ASGR1+/-					mean	SEM
%	15.1872	19.3083	13.9218	16.7522	14.2556	14.9765	0.893039	18.4683	12.5567	14.6508	17.5235	13.254	15.1428	1.2568	18.6852	16.5801	11.7825	16.823	14.867	14.4908	1.46717
S4D Fig
TC in feces	WT					mean	SEM	ASGR1-/-					mean	SEM	ASGR1+/-					mean	SEM
mg/g	0.933707	1.26292	1.14618	1.23583	1.5654	1.3158	0.127454	1.10257	1.5644	1.13	0.821171	1.68266	1.21128	0.251988	1.42117	1.36719	1.31966	0.735917	1.30287	1.11948	0.191843
S4E Fig
TG in feces	WT					mean	SEM	ASGR1-/-					mean	SEM	ASGR1+/-					mean	SEM
mg/g	0.772812	0.637415	0.770766	1.23948	0.783817	0.931355	0.15411	0.68045	0.814075	0.420194	0.846752	1.27515	0.847365	0.246805	0.58045	0.7325	0.86194	0.871756	1.01951	0.917737	0.0509679

## Sheet:  S6 Fig
S6B Fig Immunofluorescence of LDLR in livers from ASGR1-/- pigs and WT pigs.
Area	WT			mean	SEM	ASGR1-/-			mean	SEM	P value
(mm2)	1.06164	0.807437	1.13092	1	0.0983369	2.26204	2.88544	2.97161	2.70636	0.223552	0.00220761

## Sheet:  S8 Fig
S8A Fig
ASGP concentration	WT					mean	SEM	ASGR1-/-					mean	SEM	ASGR1+/-					mean	SEM
(pg·mL-1)	126.296	99.5372	109.572	62.7444	146.364	106.227	24.1969	240.019	163.088	300.225	276.812	316.949	297.995	11.6402	132.985	213.26	159.744	213.26	209.916	194.307	17.3084
S8B Fig
SGP concentration	WT					mean	SEM	ASGR1-/-					mean	SEM	ASGR1+/-					mean	SEM
(pg·mL-1)	343.838	353.986	361.597	341.3	341.3	348.066	6.76547	397.116	409.801	386.967	374.282	364.134	375.128	6.60498	379.356	351.449	369.208	394.579	361.597	375.128	9.97047

## Sheet:  S9 Fig
S9 Fig
Plasma PCSK9	WT					mean	SEM	ASGR1-/-					mean	SEM	ASGR1+/-					mean	SEM
(ng·mL-1)	36.5345	62.3701	36.6698	32.3507	35.1023	34.7076	1.26234	31.832	54.8596	61.31	34.234	36.2187	43.9209	8.71342	50.6871	37.9103	48.7024	49.1422	34.1776	44.0074	4.91653
