# Supplementary material for: Deficiency of ASGR1 in pigs recapitulates reduced risk factor for cardiovascular disease in humans
Source: PLoS Genet. 2021 Nov 11;17(11):e1009891. doi: 10.1371/journal.pgen.1009891 (PMC8584755; doi:10.1371/journal.pgen.1009891)
Supplement: S2 Data — (XLSX) [file pgen.1009891.s022.xlsx]

## Sheet: Sheet1
S2 Data Summary of the RNA-seq data of liver
Species	Breed	Age	Replicates	RNA-seq		Sequencing platform	Length of PE read (bp)	Type of library
				Raw bases (Gb)	High-quality bases (Gb)
	Bama (ASGR1-/-)		1	9.95	9.79	BGISEQ-500	100	Poly(A)
			2	10.47	10.39
			3	10.39	10.35
	Bama (WT For ASGR1-/- pig)		1	10.61	10.35
			2	10.24	10.13
