# Supplementary material for: Deficiency of ASGR1 in pigs recapitulates reduced risk factor for cardiovascular disease in humans
Source: PLoS Genet. 2021 Nov 11;17(11):e1009891. doi: 10.1371/journal.pgen.1009891 (PMC8584755; doi:10.1371/journal.pgen.1009891)
Supplement: S3 Data — (XLSX) [file pgen.1009891.s023.xlsx]

## Sheet: Sheet1
S3 Data Summary of downloaded RNA-seq data used in this study
Species	Tissues	Replicates	Raw Base(Gb)	High-quality Base(Gb)	Accession number
Monkey	Adipose	2	11.37	11.17	SRR11939376
	Heart	1	13.68	13.28	SRR11939377
	Heart	2	14.43	14.15	SRR11939369
	Heart	3	13.85	13.62	SRR11939363
	Kidney	1	14.06	13.82	SRR11939383
	Kidney	2	12.37	12.13	SRR11939375
	Kidney	3	12.02	11.85	SRR11939368
	Liver	1	13.14	12.93	SRR11939381
	Liver	2	12.39	12.3	SRR11939374
	Liver	3	12.2	12.15	SRR11939367
	Lung	1	13.27	13.06	SRR11939380
	Lung	2	12.57	12.51	SRR11939373
	Lung	3	12.85	12.71	SRR11939366
	Skeletal muscle	1	12.86	12.63	SRR11939379
	Skeletal muscle	2	13.69	13.48	SRR11939372
	Skeletal muscle	3	11.33	11.23	SRR11939365
	Spleen	1	12.55	12.34	SRR11939378
	Spleen	2	13.21	13.11	SRR11939370
	Spleen	3	10.11	9.98	SRR11939364
Mouse	Adipose	1	9.09	8.94	SRR11939362
	Heart	1	9.69	9.52	SRR11939361
	Kidney	1	11.16	10.98	SRR11939359
	Liver	1	11.08	10.81	SRR11939357
	Lung	1	9.59	9.42	SRR11939356
	Skeletal muscle	1	9.03	8.87	SRR11939358
	Spleen	1	9.66	9.49	SRR11939355
Rat	Adipose	1	10.63	10.33	SRR11939308
	Heart	1	9.64	9.42	SRR11939301
	Kidney	1	13.05	12.69	SRR11939307
	Liver	1	9.95	9.73	SRR11939306
	Lung	1	13.08	12.79	SRR11939305
	Skeletal muscle	1	12.22	11.96	SRR11939304
	Spleen	1	13.18	12.88	SRR11939302
Guinea pig	Adipose	1	11.32	11	SRR11939225
	Heart	1	10.21	9.91	SRR11939159
	Kidney	1	12.89	12.68	SRR11939214
	Liver	1	10.97	10.79	SRR11939203
	Lung	1	11.3	11.11	SRR11939192
	Skeletal muscle	1	10.35	10.08	SRR11939181
	Spleen	1	11.24	11.05	SRR11939170
Rabbit	Adipose	1	9.42	9.15	SRR11939354
	Adipose	2	12.34	11.8	SRR11939345
	Adipose	3	11.11	11.04	SRR11939338
	Heart	1	10.2	10.13	SRR11939346
		2	14.01	13.58	SRR11939339
	Kidney	1	11.09	10.77	SRR11939353
	Kidney	2	9.51	9.24	SRR11939344
	Kidney	3	13.8	13.65	SRR11939337
	Liver	1	9.51	9.46	SRR11939352
	Liver	2	12.46	12.11	SRR11939343
	Liver	3	13.45	13.31	SRR11939335
	Lung	1	12.06	11.29	SRR11939351
	Lung	2	16.57	15.98	SRR11939342
	Lung	3	12.89	12.75	SRR11939334
	Skeletal muscle	1	12.72	12.52	SRR11939331
	Skeletal muscle	2	10.97	10.58	SRR11939341
	Skeletal muscle	3	10.93	10.87	SRR11939333
	Spleen	1	13.52	12.66	SRR11939350
	Spleen	2	12.87	12.5	SRR11939340
	Spleen	3	11.62	11.5	SRR11939332
Cat	Adipose	2	13.15	13.01	SRR11939421
		3	12.95	12.84	SRR11939413
	Heart	1	11.53	11.34	SRR11939422
		2	13.12	13.05	SRR11939414
		3	10.6	10.47	SRR11939407
	Kidney	1	12.83	12.6	SRR11939468
		2	11.08	11	SRR11939420
		3	11.99	11.94	SRR11939412
	Liver	1	12.3	12.11	SRR11939457
		2	13.23	13.07	SRR11939419
		3	12.71	12.56	SRR11939411
	Lung	1	10.56	10.31	SRR11939445
		2	13.7	13.58	SRR11939418
		3	12.59	12.52	SRR11939410
	Skeletal muscle	1	14.6	14.42	SRR11939434
		2	13.7	13.52	SRR11939417
		3	12.53	12.47	SRR11939409
	Spleen	1	11.27	11.09	SRR11939423
		2	12.65	12.53	SRR11939416
		3	11.33	11.22	SRR11939408
Dog	Adipose	1	25.3	25.06	SRR11939349
	Adipose	2	14.63	14.46	SRR11939382
	Adipose	3	14.01	13.84	SRR11939303
	Heart	1	11.82	11.58	SRR11939393
	Heart	2	10.84	10.63	SRR11939314
	Heart	3	10.86	10.73	SRR11939236
	Kidney	1	10.62	10.46	SRR11939348
	Kidney	2	14.89	14.62	SRR11939371
	Kidney	3	11.64	11.42	SRR11939292
	Liver	1	11.56	11.36	SRR11939237
	Liver	2	11.08	10.87	SRR11939360
	Liver	3	12.37	12.2	SRR11939281
	Lung	1	10.79	10.61	SRR11939446
	Lung	2	10.03	9.9	SRR11939347
	Lung	3	11.15	10.97	SRR11939270
	Skeletal muscle	1	9.84	9.66	SRR11939415
	Skeletal muscle	2	11.09	10.92	SRR11939336
	Skeletal muscle	3	12.01	11.81	SRR11939259
	Spleen	1	13.02	12.79	SRR11939404
	Spleen	2	10.3	10.09	SRR11939325
	Spleen	3	13.22	12.99	SRR11939248
Sheep	Adipose	1	12.69	12.64	SRR11939330
	Adipose	2	12.09	12.01	SRR11939322
	Adipose	3	12.27	12.05	SRR11939316
	Heart	1	14.07	13.9	SRR11939323
	Heart	2	12.49	12.43	SRR11939317
	Heart	3	10.74	10.65	SRR11939309
	Kidney	1	10.62	10.52	SRR11939329
	Kidney	2	12.1	11.92	SRR11939321
	Kidney	3	13.11	13	SRR11939315
	Liver	1	13.12	12.78	SRR11939328
	Liver	2	11.13	10.92	SRR11939320
	Liver	3	11.65	11.55	SRR11939313
	Lung	1	10.72	10.6	SRR11939327
		3	12.97	12.71	SRR11939312
	Skeletal muscle	1	10.89	10.63	SRR11939326
	Skeletal muscle	2	10.52	10.35	SRR11939319
	Skeletal muscle	3	12.93	12.84	SRR11939311
	Spleen	1	13.62	13.23	SRR11939324
	Spleen	2	10.83	10.66	SRR11939318
	Spleen	3	10.68	10.56	SRR11939310
Pig	Adipose	1	18.82	18.62	SRR11939439
		2	16.06	16	SRR11939438
		3	18.06	17.98	SRR11939437
	Heart	1	17.5	17.45	SRR11939182
		2	14.35	14.27	SRR11939180
		3	15.44	15.29	SRR11939179
	Kidney	1	17.6	17.47	SRR11939243
		2	16.54	16.48	SRR11939242
		3	16.04	15.97	SRR11939241
	Liver	1	14.54	14.5	SRR11939227
		2	14.45	14.38	SRR11939226
		3	12.58	12.45	SRR11939224
	Lung	1	15.7	15.66	SRR11939223
		2	14.63	14.57	SRR11939222
		3	15.72	15.54	SRR11939221
	Skeletal muscle	1	19.6	19.47	SRR11939207
		2	19.21	18.95	SRR11939206
		3	15.13	14.66	SRR11939205
	Spleen	1	16.84	16.72	SRR11939162
		2	20.85	20.77	SRR11939161
		3	14.29	14.12	SRR11939160
